# Supplementary material for: New Viruses Infecting Hyperthermophilic Bacterium Thermus thermophilus
Source: Viruses. 2024 Sep 3;16(9):1410. doi: 10.3390/v16091410 (PMC11437467; doi:10.3390/v16091410)
Supplement: Supplementary file 1 [file viruses-16-01410-s001.zip]

Archive with 1 entries (1 files):
- viruses-3175829-supplementary.pdf
